# Supplementary material for: ASCL1 regulates and cooperates with FOXA2 to drive terminal neuroendocrine phenotype in prostate cancer
Source: JCI Insight. 2024 Dec 6;9(23):e185952. doi: 10.1172/jci.insight.185952 (PMC11623946; doi:10.1172/jci.insight.185952)
Supplement: Supplemental table 1 [file jciinsight-9-185952-s081.xlsx]

## Sheet: tumor size
LASCPC-1	CONTROL	N=10			LASCPC-1	PROX-1	N=10
Week	TS,g mean	SD	SEM		Week	TS,g mean	SD	SEM
0	0		0	0	0	0		0
1-1	0.07	0.04	0.0126491	1	1-1	0.04	0.02	0.00632456
1-2	0.13	0.05	0.0158114	2	1-2	0.06	0.03	0.00948683
2-1	0.24	0.1	0.0316228	3	2-1	0.15	0.06	0.0189737
2-2	0.42	0.18	0.056921	4	2-2	0.21	0.09	0.0284605
3-1	0.6	0.23	0.0727324	5	3-1	0.35	0.14	0.0442719
3-2	1	0.27	0.0853815	6	3-2	0.55	0.21	0.0664078
4-1	1.21	0.26	0.0822192	7	4-1	0.7	0.3	0.0948683
Group		Week ( counted from the cell injection week)
LASCPC-1 Control	Mouse ID	0	1-1	1-2	2-1	2-2	3-1	3-2	4-1
	1	0	0.09	0.19	0.2	0.34	0.43	1.09	1.2
	2	0	0.16	0.16	0.43	0.8	0.98	1.46	1.71
	3	0	0.08	0.11	0.22	0.41	0.62	0.9	1.26
	4	0	0.1	0.2	0.4	0.63	1	1.45	1.51
	5	0	0.04	0.07	0.16	0.28	0.38	0.69	1.13
	6	0	0.03	0.1	0.16	0.33	0.5	0.89	0.97
	7	0	0.02	0.08	0.15	0.25	0.45	0.78	1.1
	8	0	0.06	0.12	0.28	0.52	0.7	1.12	1.38
	9	0	0.04	0.09	0.16	0.28	0.38	0.82	0.91
	10	0	0.12	0.15	0.27	0.36	0.53	0.83	0.95
	Mean	0	0.074	0.127	0.243	0.42	0.597	1.003	1.212
	SD	0	0.0445222	0.0457165	0.101877	0.177889	0.230413	0.271704	0.259307
	11	0	0.05	0.08	0.17	0.23	0.5	0.85	1.22
	12	0	0.03	0.05	0.07	0.15	0.22	0.39	0.47
LASCPC-1 PROX1	13	0	0.05	0.05	0.1	0.15	0.22	0.5	0.7
	14	0	0.03	0.03	0.12	0.17	0.31	0.46	0.57
	15	0	0.07	0.05	0.21	0.35	0.44	0.62	0.88
	16	0	0.02	0.1	0.19	0.3	0.45	0.58	0.64
	17	0	0.01	0.03	0.05	0.08	0.14	0.18	0.21
	18	0	0.03	0.08	0.19	0.29	0.57	0.83	0.97
	19	0	0.05	0.06	0.11	0.12	0.27	0.38	0.46
	20	0	0.05	0.1	0.23	0.25	0.42	0.67	0.9
	Mean	0	0.039	0.063	0.144	0.209	0.354	0.546	0.702
	SD	0	0.0179196	0.0258414	0.0620394	0.0881224	0.14128	0.208284	0.295665

## Sheet: tumor measurement at week4 
Cells	N	Tumour Size, mm: Right side			Total Tumour Burden
		Length	Width	Depth	g
LASCPC-1 Control	1	17.8	15	9	1.2015
	2	21.7	17.5	9	1.70887
	3	18.8	15.8	8.5	1.26242
	4	19.2	15	10.5	1.512
	5	18.5	14.6	8.4	1.13442
	6	15.2	15	8.5	0.969
	7	17.5	14.9	8.4	1.09515
	8	18.6	15	9.9	1.38105
	9	16.4	12.6	8.8	0.909216
	10	18.9	15.2	6.6	0.948024
	11	18	12.8	10.6	1.22112
	12	11.7	10.9	7.3	0.465484
LASCPC-1 PROX1	13	14.3	13.9	7	0.695695
	14	15.5	11.5	6.4	0.5704
	15	16.7	14.5	7.3	0.883847
	16	15.8	14	5.8	0.64148
	17	9.6	7.5	5.7	0.2052
	18	16.4	13.9	8.5	0.96883
	19	12.5	9.9	7.4	0.457875
	20	18.9	15.8	6	0.89586
