# Supplementary material for: ASCL1 regulates and cooperates with FOXA2 to drive terminal neuroendocrine phenotype in prostate cancer
Source: JCI Insight. 2024 Dec 6;9(23):e185952. doi: 10.1172/jci.insight.185952 (PMC11623946; doi:10.1172/jci.insight.185952)
Supplement: Supporting data values [file jciinsight-9-185952-s082.xlsx]

## Sheet: Fig 1G
Beltran et al 2016	log2 ASCL1	log2 FOXA2		Best-fit values
CRPC	1.5875	-2.67248		Slope	0.6692
CRPC	-0.82441			Y-intercept	0.2401
CRPC	-9.3455	-1.31176		X-intercept	-0.3588
CRPC	-2.17417			1/slope	1.494
CRPC	2.13537	0.456377
CRPC				Std. Error
CRPC	3.17738	2.43248		Slope	0.09748
CRPC	-0.71211			Y-intercept	0.5466
CRPC		-0.97997
CRPC	-0.81779			95% Confidence Intervals
CRPC		-0.04333		Slope	0.4709 to 0.8675
CRPC	3.09891	-3.06032		Y-intercept	-0.8720 to 1.352
CRPC	0.068913			X-intercept	-2.409 to 1.198
CRPC	-3.02307	-1.25797
CRPC	-0.5003			Goodness of Fit
CRPC	-2.6173			R squared	0.5882
CRPC	-5.53921	-3.04471		Sy.x	2.973
CRPC	-0.39678	-1.27592
CRPC	3.74834	-0.94522		Is slope significantly non-zero?
CRPC	-0.97112	-2.1611		F	47.13
CRPC	1.07082	-0.43276		DFn, DFd	1, 33
CRPC	3.45199			P value	<0.0001
CRPC	-0.2027	-1.52588		Deviation from zero?	Significant
CRPC	-0.49834	-1.69646
CRPC	-3.81008	-0.72839		Equation	Y = 0.6692*X + 0.2401
CRPC	-0.47005	-3.00138
CRPC	-3.34577	0.618384		Data
CRPC	1.37049	0.883101		Number of X values	45
CRPC	-1.80355	0.926621		Maximum number of Y replicates	1
CRPC	-2.4056			Total number of values	37
CRPC	-1.11042	3.29211		Number of missing values	10
CRPC	-1.75882
CRPC	0.064424	1.31186
CRPC	2.5972	-0.55581
NEPC	9.78083	6.15264
NEPC	-4.43946	-11.2738
NEPC	9.6971	7.88974
NEPC	9.1333	7.87313
NEPC	9.44608	7.03853
NEPC	8.85048	7.67754
NEPC	9.83659	7.93846
NEPC	9.30839	7.86253
NEPC	9.44988	6.64986
NEPC	-1.71049	4.73751
NEPC	2.6134	5.1888
NEPC	2.2802	0.414303
NEPC	11.5564	8.14165
NEPC	3.06312	7.52603
NEPC	10.8575

## Sheet: Fig 1J
16D ASCL1 OE (days)	0d		10d		28d
ASCL1	1	1	5.22614	2.63612	71.5938	109.635
FOXA2	1	1	6.14019	2.63612	32.7745	21.4107

## Sheet: Fig 2B
16D-CRPC	CTL			FOXA2 OE
FOXA2	1	1	1	1335.66	1476	1528
ASCL1	1	1	1	10.315	9.08747	7.21563
NCAM1	1	1	1	4.91321	5.92167	4.1345
SOX2	1	1	1	8.7928	8.36553	5.66585

## Sheet: Fig 4C
Beltran et al 2016	log2 ASCL1	log2 PROX1		Best-fit values				Labrecque et al 2019	log2 ASCL1	log2 PROX1		Best-fit values				Beltran et al 2016	log2 FOXA2	log2 PROX1		Best-fit values				Labrecque et al 2019	log2 FOXA2	log2 PROX1		Best-fit values
CRPC	1.5875	0.019995		Slope	0.3281			AR - NE +	10.0827	3.24916		Slope	0.4677			CRPC	-2.67248	0.019995		Slope	0.4085			AR - NE +	6.07313	3.24916		Slope	0.5335
CRPC	-0.82441	-4.45169		Y-intercept	1.918			AR - NE +	10.214	5.76615		Y-intercept	-0.1458			CRPC	-2.67248	-4.45169		Y-intercept	1.96			AR - NE +	6.2603	5.76615		Y-intercept	0.6066
CRPC	-9.3455	-1.1084		X-intercept	-5.844			AR - NE +	9.80488	5.35312		X-intercept	0.3118			CRPC	-1.31176	-1.1084		X-intercept	-4.799			AR - NE +	3.06663	5.35312		X-intercept	-1.137
CRPC	-2.17417			1/slope	3.047			AR - NE +	9.73719	5.38399		1/slope	2.138			CRPC				1/slope	2.448			AR - NE +	4.22525	5.38399		1/slope	1.875
CRPC	2.13537	-5.54615						AR - NE +	9.77614	6.73136						CRPC	0.456377	-5.54615						AR - NE +	6.47153	6.73136
CRPC		2.50391		Std. Error				AR - NE +	9.49385	6.9222		Std. Error				CRPC		2.50391		Std. Error				AR - NE +	6.43621	6.9222		Std. Error
CRPC	3.17738	1.64345		Slope	0.1051			AR - NE +	9.66862	7.04127		Slope	0.05937			CRPC	2.43248	1.64345		Slope	0.1209			AR - NE +	6.64515	7.04127		Slope	0.09174
CRPC	-0.71211	2.20978		Y-intercept	0.5536			AR - NE +	0.720558	0.103527		Y-intercept	0.2465			CRPC		2.20978		Y-intercept	0.5535			AR - NE +	-3.30814	0.103527		Y-intercept	0.3036
CRPC		2.28686						AR - NE +	10.6409	5.68433						CRPC	-0.97997	2.28686						AR - NE +	6.2719	5.68433
CRPC	-0.81779	1.24546		95% Confidence Intervals				AR - NE +	9.9877	1.40055		95% Confidence Intervals				CRPC		1.24546		95% Confidence Intervals				AR - NE +	5.23294	1.40055		95% Confidence Intervals
CRPC		2.391		Slope	0.1162 to 0.5401			AR - NE +	10.2293	3.48788		Slope	0.3494 to 0.5860			CRPC	-0.04333	2.391		Slope	0.1637 to 0.6533			AR - NE +	2.5117	3.48788		Slope	0.3498 to 0.7172
CRPC	3.09891	-1.70931		Y-intercept	0.8011 to 3.034			AR + NE+		-2.33371		Y-intercept	-0.6370 to 0.3453			CRPC	-3.06032	-1.70931		Y-intercept	0.8396 to 3.081			AR + NE+	-3.55555	-2.33371		Y-intercept	-0.001361 to 1.214
CRPC	0.068913	-1.60445		X-intercept	-20.80 to -1.862			AR + NE+	2.52168	0.817416		X-intercept	-0.8019 to 1.340			CRPC	-3.06032	-1.60445		X-intercept	-14.74 to -1.641			AR + NE+	-1.13778	0.817416		X-intercept	-2.652 to 0.002485
CRPC	-3.02307	-0.22077						AR + NE+	4.78751	2.03543						CRPC	-1.25797	-0.22077						AR + NE+	-1.2308	2.03543
CRPC	-0.5003	-3.4301		Goodness of Fit				AR + NE+	0.885839	-2.60425		Goodness of Fit				CRPC		-3.4301		Goodness of Fit				AR + NE+	-0.29557	-2.60425		Goodness of Fit
CRPC	-2.6173	-4.65403		R squared	0.1848			AR + NE+	3.37526	-0.09093		R squared	0.4561			CRPC	-3.06032	-4.65403		R squared	0.231			AR + NE+	-0.6347	-0.09093		R squared	0.3724
CRPC	-5.53921	-0.56799		Sy.x	3.485			AR + NE+	4.97683	1.01407		Sy.x	2.093			CRPC	-3.04471	-0.56799		Sy.x	3.366			AR + NE+	-1.21776	1.01407		Sy.x	2.325
CRPC	-0.39678	0.577376						AR + NE+	0.77624	0.130032						CRPC	-1.27592	0.577376						AR + NE+		0.130032
CRPC	3.74834	3.82641		Is slope significantly non-zero?				AR + NE+	1.72115	1.21551		Is slope significantly non-zero?				CRPC	-0.94522	3.82641		Is slope significantly non-zero?				AR + NE+	0.943043	1.21551		Is slope significantly non-zero?
CRPC	-0.97112	4.3708		F	9.745			AR + NE+	2.41475	1.02293		F	62.06			CRPC	-2.1611	4.3708		F	11.41			AR + NE+	0.555982	1.02293		F	33.82
CRPC	1.07082	2.00995		DFn, DFd	1, 43			AR + NE+	-0.96668	-1.53923		DFn, DFd	1, 74			CRPC	-0.43276	2.00995		DFn, DFd	1, 38			AR + NE+		-1.53923		DFn, DFd	1, 57
CRPC	3.45199	1.07629		P value	0.0032			AR + NE+	0.131728	-4.65953		P value	<0.0001			CRPC		1.07629		P value	0.0017			AR + NE+	0.819072	-4.65953		P value	<0.0001
CRPC	-0.2027	3.85442		Deviation from zero?	Significant			AR+ NE-	-1.33811	-0.4065		Deviation from zero?	Significant			CRPC	-1.52588	3.85442		Deviation from zero?	Significant			AR+ NE-	0.27545	-0.4065		Deviation from zero?	Significant
CRPC	-0.49834	-0.42349						AR+ NE-	0.553958	-2.73166						CRPC	-1.69646	-0.42349						AR+ NE-	-4.27543	-2.73166
CRPC	-3.81008	2.10293		Equation	Y = 0.3281*X + 1.918			AR+ NE-	1.57321	1.70688		Equation	Y = 0.4677*X - 0.1458			CRPC	-0.72839	2.10293		Equation	Y = 0.4085*X + 1.960			AR+ NE-		1.70688		Equation	Y = 0.5335*X + 0.6066
CRPC	-0.47005	-2.07737						AR+ NE-	-1.49809	-0.8147						CRPC	-3.00138	-2.07737						AR+ NE-	-2.89451	-0.8147
CRPC	-3.34577	1.17894		Data				AR+ NE-	-3.79117	1.97822		Data				CRPC	0.618384	1.17894		Data				AR+ NE-		1.97822		Data
CRPC	1.37049	1.88868		Number of X values	46			AR+ NE-		1.10482		Number of X values	76			CRPC	0.883101	1.88868		Number of X values	40			AR+ NE-	-3.25656	1.10482		Number of X values	59
CRPC	-1.80355	3.40736		Maximum number of Y replicates	1			AR+ NE-		0.625372		Maximum number of Y replicates	1			CRPC	0.926621	3.40736		Maximum number of Y replicates	1			AR+ NE-	-2.62621	0.625372		Maximum number of Y replicates	1
CRPC	-2.4056	6.06726		Total number of values	48			AR+ NE-	-2.02252	-1.37268		Total number of values	83			CRPC		6.06726		Total number of values	47			AR+ NE-	-0.36005	-1.37268		Total number of values	83
CRPC	-1.11042	0.949976		Number of missing values	1			AR+ NE-	-2.36385	-0.35853		Number of missing values	0			CRPC	3.29211	0.949976		Number of missing values	0			AR+ NE-	-4.43835	-0.35853		Number of missing values	0
CRPC	-1.75882	4.12033						AR+ NE-	-3.18204	-1.1278						CRPC		4.12033						AR+ NE-		-1.1278
CRPC	0.064424	5.09268						AR+ NE-		-2.67272						CRPC	1.31186	5.09268						AR+ NE-		-2.67272
CRPC	2.5972	5.18438						AR+ NE-	-4.17037	-3.43807						CRPC	-0.55581	5.18438						AR+ NE-	-4.24487	-3.43807
NEPC	9.78083	-3.79528						AR+ NE-	-1.26796	1.29442						NEPC	6.15264	-3.79528						AR+ NE-		1.29442
NEPC	-4.43946	6.87025						AR+ NE-	-0.62972	-2.48238						NEPC	-11.2738	6.87025						AR+ NE-	1.11521	-2.48238
NEPC	9.6971	6.75395						AR+ NE-	1.32187	-2.24128						NEPC	7.88974	6.75395						AR+ NE-	3.26727	-2.24128
NEPC	9.1333	6.32255						AR+ NE-	-0.95365	-1.08384						NEPC	7.87313	6.32255						AR+ NE-		-1.08384
NEPC	9.44608	6.57935						AR+ NE-	0.762036	-1.42183						NEPC	7.03853	6.57935						AR+ NE-		-1.42183
NEPC	8.85048	6.81747						AR+ NE-	3.39734	-2.46282						NEPC	7.67754	6.81747						AR+ NE-		-2.46282
NEPC	9.83659	6.798						AR+ NE-	-1.79561	-1.25596						NEPC	7.93846	6.798						AR+ NE-	-2.87011	-1.25596
NEPC	9.30839	5.40138						AR+ NE-	-1.25586	0.266524						NEPC	7.86253	5.40138						AR+ NE-	-2.00843	0.266524
NEPC	9.44988	5.96768						AR+ NE-	-1.1923	-1.78192						NEPC	6.64986	5.96768						AR+ NE-	-2.58872	-1.78192
NEPC	-1.71049	7.15917						AR+ NE-	-0.77367	-1.76383						NEPC	4.73751	7.15917						AR+ NE-		-1.76383
NEPC	2.6134	3.00026						AR+ NE-	-0.34127	-1.34594						NEPC	5.1888	3.00026						AR+ NE-	-4.32266	-1.34594
NEPC	2.2802	7.98983						AR+ NE-	-0.32753	5.00909						NEPC	0.414303	7.98983						AR+ NE-	6.25221	5.00909
NEPC	11.5564	7.63359						AR+ NE-		1.16814						NEPC	8.14165	7.63359						AR+ NE-	1.96737	1.16814
NEPC	3.06312	7.01344						AR+ NE-	-0.62538	-1.71251						NEPC	7.52603	7.01344						AR+ NE-	-2.43684	-1.71251
NEPC	10.8575	7.63359						AR+ NE-	-1.74404	-4.91863						NEPC		7.63359						AR+ NE-	1.55997	-4.91863
								AR+ NE-	-1.55822	-0.73281														AR+ NE-	1.95225	-0.73281
								AR+ NE-	4.49596	-2.21467														AR+ NE-	3.29141	-2.21467
								AR+ NE-	-2.4445	0.00052														AR+ NE-		0.00052
								AR+ NE-	-1.31174	0.050615														AR+ NE-		0.050615
								AR+ NE-	-0.45835	-4.5334														AR+ NE-		-4.5334
								AR+ NE-		-0.95091														AR+ NE-	0.318237	-0.95091
								AR+ NE-	-3.36323	-2.63093														AR+ NE-		-2.63093
								AR+ NE-	-2.05756	-3.91022														AR+ NE-		-3.91022
								AR+ NE-	-2.16515	2.84018														AR+ NE-	0.567713	2.84018
								AR+ NE-	-1.25909	-0.44878														AR+ NE-		-0.44878
								AR+ NE-	-0.92007	2.26729														AR+ NE-	-0.85706	2.26729
								AR+ NE-	-0.10944	-0.44753														AR+ NE-		-0.44753
								AR+ NE-	0.773031	1.51674														AR+ NE-	1.11357	1.51674
								AR+ NE-	0.18916	-0.63375														AR+ NE-	1.86955	-0.63375
								AR+ NE-	-2.09862	2.98242														AR+ NE-	3.03634	2.98242
								AR+ NE-	-2.54129	1.43048														AR+ NE-	2.90777	1.43048
								AR+ NE-	2.66045	1.71468														AR+ NE-	-3.58397	1.71468
								AR+ NE-	3.19158	3.94642														AR+ NE-	-2.7898	3.94642
								AR+ NE-	2.71837	2.28385														AR+ NE-	-2.62915	2.28385
								AR+ NE-	0.357874	1.64037														AR+ NE-	-3.52398	1.64037
								AR+ NE-	-2.61448	-1.80417														AR+ NE-	-4.27394	-1.80417
								AR+ NE-		-1.41512														AR+ NE-		-1.41512
								AR+ NE-	-3.97287	-1.82553														AR+ NE-	-1.72544	-1.82553
								AR+ NE-	-3.05132	-4.31902														AR+ NE-		-4.31902
								AR+ NE-	-1.4428	1.70454														AR+ NE-	1.14567	1.70454
								AR+ NE-	-2.75693	-0.25204														AR+ NE-		-0.25204
								AR+ NE-	-1.07906	-0.34676														AR+ NE-		-0.34676
								AR+ NE-	1.28767	2.48619														AR+ NE-	0.808786	2.48619
								AR+ NE-	-0.50317	2.49883														AR+ NE-	2.52667	2.49883
								AR+ NE-	0.372727	-1.34869														AR+ NE-		-1.34869
								AR+ NE-	-2.51364	-1.04437														AR+ NE-	-1.85117	-1.04437
								AR+ NE-	-1.18658	0.43881														AR+ NE-		0.43881
								AR+ NE-	-1.64107	-2.35622														AR+ NE-	-4.03749	-2.35622
								AR+ NE-	-2.99963	-2.68236														AR+ NE-	-1.26677	-2.68236

## Sheet: Fig 4F
NCI-H660	FOXA2		PROX1		ASCL1
CTL	1	1	1	1	1	1
FOXA2 KD	0.314253	0.368567	0.586417	0.429283	0.430993	0.407411

## Sheet: Fig 4G
16D ASCL1 OE (days)	0d		10d		28d
ASCL1	1	1	5.22614	2.63612	71.5938	109.635
FOXA2	1	1	6.14019	2.63612	32.7745	21.4107
PROX1	1	1	6.875	3.11092	63.3962	54.6927

## Sheet: Fig 4H
16D-CRPC	CTL			FOXA2 OE
FOXA2	1	1	1	10015	12045	11459
ASCL1	1	1	1	8.9383	4.02782	7.5663
PROX1	1	1	1	6.50023	8.4738	11.1579

## Sheet: Fig 5H
	CTL		shPROX1
Time (weeks)	Mean	SEM	Mean	SEM
0	0	0	0	0
1	0.07	0.01	0.04	0.01
2	0.13	0.02	0.06	0.01
3	0.24	0.03	0.15	0.02
4	0.42	0.06	0.21	0.03
5	0.6	0.07	0.35	0.04
6	1	0.09	0.55	0.07
7	1.21	0.08	0.7	0.09

## Sheet: Fig 5C
16D-CRPC	FOXA2			ASCL1			SYP			CHGA
CTL	1	1	1	1	1	1	1	1	1	1	1	1
PROX1 OE	14.0257	9.18959	15.5266	3.88176	2.15846	4.23785	1.81504	2.60268	2.63293	6.40991	1.89211	3.86375

## Sheet: Fig 5D
	16D		16D + ENZ		16D OE PROX1		16D OE PROX1 + ENZ
Time (hours)	Mean	SD	Mean	SD	Mean	SD	Mean	SD
0	1	0	1	0	1	0	1	0
24	0.979953	0.061594	1.07689	0.05959	1.16832	0.049879	1.12843	0.051315
48	1.22598	0.083522	1.15625	0.095853	1.57259	0.081129	1.38077	0.10139
72	1.65007	0.174587	1.16455	0.142769	2.32218	0.118743	2.70556	0.152589
96	2.29638	0.24397	1.35783	0.234733	4.58257	0.23322	3.18903	0.220874
120	3.06771	0.332805	1.52514	0.267993	6.42918	0.310839	4.43411	0.259664
144	4.3876	0.5637	1.68378	0.37634	9.07634	0.654	6.0432	0.43287

[truncated: 8 more sheets: Fig 5E, Fig 5I, Fig 5G, Fig S1I, Fig S1J, Fig S2E, Fig S4J, Fig S5B]
